# Supplementary material for: Revealing the Hidden Mechanism of Enhanced Responsivity of Doped p-i-n Perovskite Photodiodes via Coupled Opto-Electronic Model
Source: Molecules. 2022 Sep 22;27(19):6223. doi: 10.3390/molecules27196223 (PMC9571005; doi:10.3390/molecules27196223)
Supplement: Supplementary file 1 [file molecules-27-06223-s001.zip]

Archive with 1 entries (1 files):
- molecules-1900445-supplementary.pdf
